# Supplementary material for: GPER1 links estrogens to centrosome amplification and chromosomal instability in human colon cells
Source: Life Sci Alliance. 2022 Nov 16;6(1):e202201499. doi: 10.26508/lsa.202201499 (PMC9670797; doi:10.26508/lsa.202201499)
Supplement: Supplementary file 1 [file LSA-2022-01499_SdataFS1.xlsx]

## Sheet: FigS1_p values
	Concentration dependent centrosome amplification
A	HCT116			B	CCD 841 CoN
		conc. in nM				conc. in nM
	DMSO				DMSO
	E2	0.01	0.143		E2	0.01	0.285
		0.1	0.00716			1	0.17
		1	5.99e-06			10	0.00644
		10	9.82e-07			100	0.00816
		100	1.14e-07			1000	0.00816
		1000	3.33e-07		BPA	0.01	0.107
	BPA	0.01	0.143			1	0.107
		0.1	0.084			10	0.00336
		1	4.17e-06			100	0.00816
		10	4.17e-06			1000	0.0245
		100	5.99e-06		DES	0.01	0.0703
		1000	4.78e-07			1	0.107
	DES	0.01	0.0259			10	0.0105
		0.1	0.019			100	0.00414
		1	9.82e-07			1000	0.00513
		10	4.78e-07
		100	1.24e-05
		1000	4.78e-07
	Centrosome amplification - Timecourse
	Cell line	DMSO			10 nM E2			10 nM BPA			10 nM DES
		2	4	6	2	4	6	2	4	6	2	4	6	Days
C	HCT116	8.18E-01			9.61E-01			9.90E-01			8.58E-01			ANOVA
					6.22E-03	1.53E-03	7.64E-04	4.52E-03	1.08E-03	7.64E-04	1.70E-03	1.53E-03	3.78E-04
D	CCD 841 CoN	9.07E-01			1.00E+00			8.78E-01			9.82E-01
					1.86E-03	2.99E-03	1.86E-03	9.77E-04	2.10E-03	2.59E-03	1.34E-03	2.99E-03	1.34E-03
	Centrosome amplification upon PLK4 overexpression
E	HCT116
	Ctrl
	0,5 µg	2.04e-06
	1µg	1.3e-09
	Centrosome amplification
	F	HCT116				G	CCD 841 CoN
			conc. in nM					conc. in nM
		Ethanol					Ethanol
		Chol	10	0.42			Cholesterol		0.738
			100	1			DMSO
			1000	0.346			Dexa		0.164
		DMSO					BPA		5e-05
		Dexamethasone	10	1			DES		0.00069
			100	1
			1000	1
		Antrazine	10	1
			100	0.432
			1000	1
		BPA	10	0.0116
		DES	10	0.0116
	Centrosome amplification (CP110)
H	HCT116		I	CCD 841 CoN
	DMSO			DMSO
	E2	3.02e-05		E2	0.0189
	BPA	0.000177		BPA	0.0596
	DES	8.68e-05		DES	0.0406
J	RKO		K	HCT-15
	DMSO			DMSO
	E2	0.00993		E2	0.00931
	BPA	0.00184		BPA	0.0268
	DES	0.0013		DES	0.00931
