# Supplementary material for: GPER1 links estrogens to centrosome amplification and chromosomal instability in human colon cells
Source: Life Sci Alliance. 2022 Nov 16;6(1):e202201499. doi: 10.26508/lsa.202201499 (PMC9670797; doi:10.26508/lsa.202201499)
Supplement: Supplementary file 2 [file LSA-2022-01499_SdataF1.xlsx]

## Sheet: Fig1_p values
	Centrosome amplification (γ-Tubulin)
A	HCT116		B	CCD 841 CoN
	DMSO			DMSO
	E2	6.92e-08		E2	0.000426
	BPA	1.41e-07		BPA	0.000268
	DES	1.41e-07		DES	0.000893
C	RKO		D	HCT-15
	DMSO			DMSO
	E2	0.0181		E2	0.00391
	BPA	0.000638		BPA	0.00551
	DES	0.00313		DES	0.00195
	Centrosome amplification (Cep135)
E	HCT116		F	CCD 841 CoN
	DMSO			DMSO
	E2	4.29e-05		E2	0.009
	BPA	4.29e-05		BPA	0.009
	DES	3.02e-05		DES	0.0905
G	RKO		H	HCT-15
	DMSO			DMSO
	E2	0.00611		E2	0.00391
	BPA	0.00316		BPA	0.00774
	DES	0.0116		DES	0.00195
