# Supplementary material for: GPER1 links estrogens to centrosome amplification and chromosomal instability in human colon cells
Source: Life Sci Alliance. 2022 Nov 16;6(1):e202201499. doi: 10.26508/lsa.202201499 (PMC9670797; doi:10.26508/lsa.202201499)
Supplement: Supplementary file 4 [file LSA-2022-01499_SdataFS2.xlsx]

## Sheet: FigS2_p values
	Overduplication of centrioles: Sas6-intensity
E	HCT116		F	HCT-15
	DMSO			DMSO
	E2	0.0396		E2	0.0102
	BPA	0.0396		BPA	0.2613
	DES	0.0011		DES	0.0038
