# Supplementary material for: GPER1 links estrogens to centrosome amplification and chromosomal instability in human colon cells
Source: Life Sci Alliance. 2022 Nov 16;6(1):e202201499. doi: 10.26508/lsa.202201499 (PMC9670797; doi:10.26508/lsa.202201499)
Supplement: Supplementary file 7 [file LSA-2022-01499_SdataF4.xlsx]

## Sheet: Fig4_p values
	Multipolar Mitoses - fixed samples
C	HCT116
	DMSO
	E2	0.00224
	BPA	1.81e-05
	DES	0.00297
	Noc	1
	Alignment Defects - fixed samples
D	HCT116
	DMSO
	E2	1.4e-05
	BPA	0.000377
	DES	0.00221
	Noc	0.0221
	Lagging Chromosomes
E	HCT116		F	CCD 841 CoN
	DMSO			DMSO
	E2	0.0113		E2	0.0275
	BPA	0.0386		BPA	0.0289
	DES	0.0386		DES	0.0048
	Noc	0.0516		Noc	0.00453
	Cell Cycle Distribution Ordinary one-way ANOVA
G	HCT116			CCD 841 CoN			HCT-15			RKO
	subG1	0.9655		subG1	0.8482		subG1	0.9933		subG1	0.5955
	G1	0.308		G1	0.5283		G1	0.7115		G1	0.9903
	subG1	0.9893		subG1	0.6572		subG1	0.9074		subG1	0.9228
	G2/M	0.447		G2/M	0.4528		G2/M	0.9779		G2/M	0.9009
	>4	0.9952		>4	0.8391		>4	0.9742		>4	0.9703
	Mitotic Index	0.9952		Mitotic Index	0.9283		Mitotic Index	0.6016		Mitotic Index	0.3353
