# Supplementary material for: GPER1 links estrogens to centrosome amplification and chromosomal instability in human colon cells
Source: Life Sci Alliance. 2022 Nov 16;6(1):e202201499. doi: 10.26508/lsa.202201499 (PMC9670797; doi:10.26508/lsa.202201499)
Supplement: Supplementary file 8 [file LSA-2022-01499_SdataFS4.xlsx]

## Sheet: FigS4_p values
	NEB Anaphase/Mitotic Delay
B	HCT116
	DMSO
	E2	0.00117
	BPA	2.68e-05
	Noc	5.51e-05
	DMSO
	DES	0.000178
	Multipolar Mitoses - live cell
D	HCT116
	DMSO
	E2	4.29e-07
	BPA	1.54e-09
	DES	2.7e-08
	Noc	0.0566
	Alignment Defects - live cell
E	HCT116
	DMSO
	E2	1.48e-06
	BPA	1.39e-10
	DES	1.26e-07
	Noc	2.65e-18
	chromosome bridges
F	HCT116
	DMSO
	E2	1.76e-06
	BPA	0.00113
	DES	0.00365
	Noc	0.000178
	Lagging Chromosomes
H	HCT-15		I	RKO
	DMSO			DMSO
	E2	0.0705		E2	0.0156
	BPA	0.0231		BPA	0.00622
	DES	0.00756		DES	0.021
