# Supplementary material for: GPER1 links estrogens to centrosome amplification and chromosomal instability in human colon cells
Source: Life Sci Alliance. 2022 Nov 16;6(1):e202201499. doi: 10.26508/lsa.202201499 (PMC9670797; doi:10.26508/lsa.202201499)
Supplement: Supplementary file 17 [file LSA-2022-01499_SdataF5.xlsx]

## Sheet: Fig5_p values
	Aneuploidy
A	HCT116
	DMSO
	E2	3.03e-23
	BPA	1.59e-09
	DES	3.16e-17
	Noc	1.17e-25
