# Supplementary material for: GPER1 links estrogens to centrosome amplification and chromosomal instability in human colon cells
Source: Life Sci Alliance. 2022 Nov 16;6(1):e202201499. doi: 10.26508/lsa.202201499 (PMC9670797; doi:10.26508/lsa.202201499)
Supplement: Supplementary file 18 [file LSA-2022-01499_SdataFS6.xlsx]

## Sheet: FigS6_p values
	Lagging Chromosomes upon GPER re-expression
A	HCT116
	E2			BPA		DES
	SCR	GPER	GPER	GPER	GPER	GPER	GPER
	Ctr	Ctr	RES	Ctr	RES	Ctr	RES
		0.00156	0.372	0.00855	0.372	0.00276	0.31
B	CCD 841 CoN
	E2			BPA		DES
	SCR	GPER	GPER	GPER	GPER	GPER	GPER
	Ctr	Ctr	RES	Ctr	RES	Ctr	RES
		0.499	1	0.499	1	0.105	0.5
	Lagging Chromosomes upon GPER repression
C	HCT-15
	DMSO		E2		BPA		DES
	DMSO	G15	DMSO	G15	DMSO	G15	DMSO	G15
			0.0065		0.0093		0.0093
		0.795		0.0284		0.0391		0.00931
D	RKO
	DMSO		E2		BPA		DES
	DMSO	G15	DMSO	G15	DMSO	G15	DMSO	G15
			0.000432		0.000865		0.000865
		0.561		0.0168		0.0318		0.0128
